# Supplementary material for: Functional Investigation and Two-sample Mendelian Randomization Study of Inguinal Hernia Hub Genes Obtained by Bioinformatics Analysis
Source: Curr Comput Aided Drug Des. 2024 Apr 5;21(6):909–24. doi: 10.2174/0115734099282407240325054745 (PMC12824866; doi:10.2174/0115734099282407240325054745)
Supplement: Supplementary file 1 [file CCADD-21-6-909_SD1.zip]

Archive with 3 entries (2 files):
- CCADD-21-6-909_SD1/
- CCADD-21-6-909_SD1/CCADD-21-6-12-Supply.pdf
- CCADD-21-6-909_SD1/Supplementary Table S1.xlsx [CCADD-2023-232].xlsx
