# Supplementary material for: Functional Investigation and Two-sample Mendelian Randomization Study of Inguinal Hernia Hub Genes Obtained by Bioinformatics Analysis
Source: Curr Comput Aided Drug Des. 2024 Apr 5;21(6):909–24. doi: 10.2174/0115734099282407240325054745 (PMC12824866; doi:10.2174/0115734099282407240325054745)
Supplement: Supplementary file 1 [file CCADD-21-6-909_SD1.zip › CCADD-21-6-909_SD1/Supplementary Table S1.xlsx [CCADD-2023-232].xlsx]

## Sheet: table.SNP
SNP	effect_allele.exposure	other_allele.exposure	effect_allele.outcome	other_allele.outcome	beta.exposure	beta.outcome	eaf.exposure	eaf.outcome	remove	palindromic	ambiguous	id.outcome	chr	pos	se.outcome	samplesize.outcome	pval.outcome	outcome	originalname.outcome	outcome.deprecated	mr_keep.outcome	data_source.outcome	se.exposure	samplesize.exposure	pos.exposure	pval.exposure	chr.exposure	id.exposure	exposure	mr_keep.exposure	pval_origin.exposure	data_source.exposure	action	mr_keep
rs10419198	T	C	T	C	-0.22	-0.0075	NA	0.2622	FALSE	FALSE	FALSE	finn-b-K11_HERING	19	50038017	0.0144	NA	0.6033	Inguinal hernia || id:finn-b-K11_HERING	Inguinal hernia	Inguinal hernia || ||	TRUE	igd	0.04	9824	50038017	2.63955e-07	19	ebi-a-GCST005059	|| id:ebi-a-GCST005059	TRUE	reported	igd	2	TRUE
rs112635299	T	G	T	G	0.74	0.1111	NA	0.01998	FALSE	FALSE	FALSE	finn-b-K11_HERING	14	94838142	0.0454	NA	0.01438	Inguinal hernia || id:finn-b-K11_HERING	Inguinal hernia	Inguinal hernia || ||	TRUE	igd	0.13	9824	94838142	2.64948e-08	14	ebi-a-GCST005059	|| id:ebi-a-GCST005059	TRUE	reported	igd	2	TRUE
rs134788	T	C	T	C	-0.29	-0.0076	NA	0.883	FALSE	FALSE	FALSE	finn-b-K11_HERING	22	27653252	0.02	NA	0.704901	Inguinal hernia || id:finn-b-K11_HERING	Inguinal hernia	Inguinal hernia || ||	TRUE	igd	0.06	9824	27653252	1.18642e-06	22	ebi-a-GCST005059	|| id:ebi-a-GCST005059	TRUE	reported	igd	2	TRUE
rs1379699	A	G	A	G	-0.77	-0.0174	NA	0.02481	FALSE	FALSE	FALSE	finn-b-K11_HERING	3	88459954	0.0406	NA	0.667699	Inguinal hernia || id:finn-b-K11_HERING	Inguinal hernia	Inguinal hernia || ||	TRUE	igd	0.15	9824	88459954	5.69154e-07	3	ebi-a-GCST005059	|| id:ebi-a-GCST005059	TRUE	reported	igd	2	TRUE
rs145138249	A	G	A	G	-0.25	-0.0241	NA	0.1346	FALSE	FALSE	FALSE	finn-b-K11_HERING	13	75084163	0.0195	NA	0.2152	Inguinal hernia || id:finn-b-K11_HERING	Inguinal hernia	Inguinal hernia || ||	TRUE	igd	0.05	9824	75084163	3.22085e-06	13	ebi-a-GCST005059	|| id:ebi-a-GCST005059	TRUE	reported	igd	2	TRUE
rs145834189	T	C	T	C	1.18	0.0846	NA	0.02399	FALSE	FALSE	FALSE	finn-b-K11_HERING	3	176043634	0.041	NA	0.0391796	Inguinal hernia || id:finn-b-K11_HERING	Inguinal hernia	Inguinal hernia || ||	TRUE	igd	0.22	9824	176043634	6.97156e-08	3	ebi-a-GCST005059	|| id:ebi-a-GCST005059	TRUE	reported	igd	2	TRUE
rs237886	C	T	C	T	0.2	0.0001	NA	0.6072	FALSE	FALSE	FALSE	finn-b-K11_HERING	3	8795587	0.0131	NA	0.9962	Inguinal hernia || id:finn-b-K11_HERING	Inguinal hernia	Inguinal hernia || ||	TRUE	igd	0.04	9824	8795587	8.70402e-07	3	ebi-a-GCST005059	|| id:ebi-a-GCST005059	TRUE	reported	igd	2	TRUE
rs3828867	C	T	C	T	0.19	-0.015	NA	0.2828	FALSE	FALSE	FALSE	finn-b-K11_HERING	6	16722436	0.0141	NA	0.2872	Inguinal hernia || id:finn-b-K11_HERING	Inguinal hernia	Inguinal hernia || ||	TRUE	igd	0.04	9824	16722436	1.32517e-06	6	ebi-a-GCST005059	|| id:ebi-a-GCST005059	TRUE	reported	igd	2	TRUE
rs4505290	A	G	A	G	0.19	0.0184	NA	0.4202	FALSE	FALSE	FALSE	finn-b-K11_HERING	15	91498293	0.0128	NA	0.1515	Inguinal hernia || id:finn-b-K11_HERING	Inguinal hernia	Inguinal hernia || ||	TRUE	igd	0.04	9824	91498293	4.30745e-07	15	ebi-a-GCST005059	|| id:ebi-a-GCST005059	TRUE	reported	igd	2	TRUE
rs62272123	G	T	G	T	-0.33	0.0056	NA	0.06482	FALSE	FALSE	FALSE	finn-b-K11_HERING	3	146050127	0.0261	NA	0.8297	Inguinal hernia || id:finn-b-K11_HERING	Inguinal hernia	Inguinal hernia || ||	TRUE	igd	0.07	9824	146050127	1.01616e-06	3	ebi-a-GCST005059	|| id:ebi-a-GCST005059	TRUE	reported	igd	2	TRUE
